# Supplementary material for: In vitro and in vivo effects of fungicides on angular leaf spot pathogen (Pseudocercospora griseola f. griseola) and common bean
Source: PeerJ. 2026 Jul 3;14:e21477. doi: 10.7717/peerj.21477 (PMC13335496; doi:10.7717/peerj.21477)
Supplement: Supplemental Information 1 — Each data point shows statistical values for conidia germination numbers, seed germination rates, abnormal germination rates, seed emergence rates, and plant heights. All the fungicides significantly inhibited conidium germination in vitro and their effectiveness were ranked from the highest to the lowest on tables. Fungicide treatments also significantly increased abnormal germination rate. [file peerj-14-21477-s001.zip › Raw data.xlsx]

## Sheet: Germination rate
Fungicides					Fungicide	Dose	Replication	Effect
Chlorothalonil	1			Chlorothalonil	1	1	1	0.77
Difenoconazole	2			Chlorothalonil	1	1	2	0.75
Azoxystrobin	3			Chlorothalonil	1	1	3	0.78
Mancozeb	4			Chlorothalonil	1	1	4	0.78
Carbendazim	5			Chlorothalonil	1	2	1	0.75
Thiram	6			Chlorothalonil	1	2	2	0.75
Trichoderma harzianum	7			Chlorothalonil	1	2	3	0.76
				Chlorothalonil	1	2	4	0.76
				Difenoconazole	2	1	1	0.75
				Difenoconazole	2	1	2	0.79
				Difenoconazole	2	1	3	0.8
				Difenoconazole	2	1	4	0.77
				Difenoconazole	2	2	1	0.8
				Difenoconazole	2	2	2	0.75
				Difenoconazole	2	2	3	0.75
				Difenoconazole	2	2	3	0.79
				Azoxystrobin	3	1	1	0.75
				Azoxystrobin	3	1	2	0.77
				Azoxystrobin	3	1	3	0.8
				Azoxystrobin	3	1	4	0.77
				Azoxystrobin	3	2	1	0.76
				Azoxystrobin	3	2	2	0.76
				Azoxystrobin	3	2	3	0.76
				Azoxystrobin	3	2	4	0.76
				Mancozeb	4	1	1	0.78
				Mancozeb	4	1	2	0.77
				Mancozeb	4	1	3	0.78
				Mancozeb	4	1	4	0.8
				Mancozeb	4	2	1	0.77
				Mancozeb	4	2	2	0.8
				Mancozeb	4	2	3	0.77
				Mancozeb	4	2	4	0.78
				Carbendazim	5	1	1	0.75
				Carbendazim	5	1	2	0.75
				Carbendazim	5	1	3	0.75
				Carbendazim	5	1	4	0.77
				Carbendazim	5	2	1	0.75
				Carbendazim	5	2	2	0.76
				Carbendazim	5	2	3	0.75
				Carbendazim	5	2	4	0.75
				Thiram	6	1	1	0.77
				Thiram	6	1	2	0.8
				Thiram	6	1	3	0.78
				Thiram	6	1	4	0.75
				Thiram	6	2	1	0.76
				Thiram	6	2	2	0.78
				Thiram	6	2	3	0.77
				Thiram	6	2	4	0.77
				Trichoderma harzianum	7	1	1	0.89
				Trichoderma harzianum	7	1	2	0.86
				Trichoderma harzianum	7	1	3	0.88
				Trichoderma harzianum	7	1	4	0.87
				Trichoderma harzianum	7	2	1	0.81
				Trichoderma harzianum	7	2	2	0.82
				Trichoderma harzianum	7	2	3	0.84
				Trichoderma harzianum	7	2	4	0.94
				Control	K	1	1	0.98
				Control	K	1	2	0.96
				Control	K	1	3	1
				Control	K	1	4	1
				Control	K	2	1	0.97
				Control	K	2	2	1
				Control	K	2	3	0.98
				Control	K	2	4	1

## Sheet: Abnormal germination rate
Fungicides					Fungicide	Dose	Replication	Rate(%)
Chlorothalonil	1			Chlorothalonil	1	1	1	2
Difenoconazole	2			Chlorothalonil	1	1	2	2
Azoxystrobin	3			Chlorothalonil	1	1	3	1
Mancozeb	4			Chlorothalonil	1	1	4	2
Carbendazim	5			Chlorothalonil	1	2	1	2
Thiram	6			Chlorothalonil	1	2	2	2
Trichoderma harzianum	7			Chlorothalonil	1	2	3	2
				Chlorothalonil	1	2	4	2
				Difenoconazole	2	1	1	5
				Difenoconazole	2	1	2	8
				Difenoconazole	2	1	3	9
				Difenoconazole	2	1	4	5
				Difenoconazole	2	2	1	8
				Difenoconazole	2	2	2	9
				Difenoconazole	2	2	3	8
				Difenoconazole	2	2	3	7
				Azoxystrobin	3	1	1	3
				Azoxystrobin	3	1	2	4
				Azoxystrobin	3	1	3	5
				Azoxystrobin	3	1	4	2
				Azoxystrobin	3	2	1	3
				Azoxystrobin	3	2	2	4
				Azoxystrobin	3	2	3	3
				Azoxystrobin	3	2	4	3
				Mancozeb	4	1	1	3
				Mancozeb	4	1	2	5
				Mancozeb	4	1	3	2
				Mancozeb	4	1	4	3
				Mancozeb	4	2	1	4
				Mancozeb	4	2	2	4
				Mancozeb	4	2	3	2
				Mancozeb	4	2	4	4
				Carbendazim	5	1	1	2
				Carbendazim	5	1	2	2
				Carbendazim	5	1	3	2
				Carbendazim	5	1	4	2
				Carbendazim	5	2	1	5
				Carbendazim	5	2	2	2
				Carbendazim	5	2	3	2
				Carbendazim	1	2	4	4
				Thiram	6	1	1	2
				Thiram	6	1	2	2
				Thiram	6	1	3	3
				Thiram	6	1	4	3
				Thiram	6	2	1	2
				Thiram	6	2	2	4
				Thiram	6	2	3	3
				Thiram	6	2	4	3
				Trichoderma harzianum	7	1	1	1
				Trichoderma harzianum	7	1	2	1
				Trichoderma harzianum	7	1	3	3
				Trichoderma harzianum	7	1	4	1
				Trichoderma harzianum	7	2	1	1
				Trichoderma harzianum	7	2	2	1
				Trichoderma harzianum	7	2	3	2
				Trichoderma harzianum	7	2	4	3
				Control	K	1	1	1
				Control	K	1	2	1
				Control	K	1	3	1
				Control	K	1	4	1
				Control	K	2	1	0.5
				Control	K	2	2	1
				Control	K	2	3	0.5
				Control	K	2	4	1

## Sheet: Emergence rate
Fungicides					Fungicide	Dose	Replication	Emergence
Chlorothalonil	1			Chlorothalonil	1	1	1	0.77
Difenoconazole	2			Chlorothalonil	1	1	2	0.8
Azoxystrobin	3			Chlorothalonil	1	1	3	0.82
Mancozeb	4			Chlorothalonil	1	1	4	0.87
Carbendazim	5			Chlorothalonil	1	2	1	0.8
Thiram	6			Chlorothalonil	1	2	2	0.84
Trichoderma harzianum	7			Chlorothalonil	1	2	3	0.83
				Chlorothalonil	1	2	4	0.81
				Difenoconazole	2	1	1	0.79
				Difenoconazole	2	1	2	0.78
				Difenoconazole	2	1	3	0.78
				Difenoconazole	2	1	4	0.777
				Difenoconazole	2	2	1	0.75
				Difenoconazole	2	2	2	0.78
				Difenoconazole	2	2	3	0.78
				Difenoconazole	2	2	3	0.77
				Azoxystrobin	3	1	1	0.85
				Azoxystrobin	3	1	2	0.88
				Azoxystrobin	3	1	3	0.82
				Azoxystrobin	3	1	4	0.9
				Azoxystrobin	3	2	1	0.8
				Azoxystrobin	3	2	2	0.82
				Azoxystrobin	3	2	3	0.87
				Azoxystrobin	3	2	4	0.8
				Mancozeb	4	1	1	0.77
				Mancozeb	4	1	2	0.77
				Mancozeb	4	1	3	0.78
				Mancozeb	4	1	4	0.77
				Mancozeb	4	2	1	0.75
				Mancozeb	4	2	2	0.75
				Mancozeb	4	2	3	0.75
				Mancozeb	4	2	4	0.75
				Carbendazim	5	1	1	0.88
				Carbendazim	5	1	2	0.89
				Carbendazim	5	1	3	0.88
				Carbendazim	5	1	4	0.88
				Carbendazim	5	2	1	0.75
				Carbendazim	5	2	2	0.75
				Carbendazim	5	2	3	0.75
				Carbendazim	1	2	4	0.75
				Thiram	6	1	1	0.78
				Thiram	6	1	2	0.79
				Thiram	6	1	3	0.8
				Thiram	6	1	4	0.82
				Thiram	6	2	1	0.76
				Thiram	6	2	2	0.8
				Thiram	6	2	3	0.77
				Thiram	6	2	4	0.79
				Trichoderma harzianum	7	1	1	0.88
				Trichoderma harzianum	7	1	2	0.89
				Trichoderma harzianum	7	1	3	0.87
				Trichoderma harzianum	7	1	4	0.85
				Trichoderma harzianum	7	2	1	0.84
				Trichoderma harzianum	7	2	2	0.85
				Trichoderma harzianum	7	2	3	0.89
				Trichoderma harzianum	7	2	4	0.87
				Control	K	1	1	0.98
				Control	K	1	2	0.99
				Control	K	1	3	1
				Control	K	1	4	0.95
				Control	K	2	1	1
				Control	K	2	2	0.99
				Control	K	2	3	1
				Control	K	2	4	0.98

## Sheet: Plant height
Fungicides				Fungicide	Dose	Replication	Plant height
Chlorothalonil	1		Chlorothalonil	1	1	1	15
Difenoconazole	2		Chlorothalonil	1	1	2	14
Azoxystrobin	3		Chlorothalonil	1	1	3	15
Mancozeb	4		Chlorothalonil	1	1	4	15
Carbendazim	5		Chlorothalonil	1	2	1	10
Thiram	6		Chlorothalonil	1	2	2	10
Trichoderma harzianum	7		Chlorothalonil	1	2	3	10
			Chlorothalonil	1	2	4	11
			Difenoconazole	2	1	1	12
			Difenoconazole	2	1	2	11
			Difenoconazole	2	1	3	13
			Difenoconazole	2	1	4	10
			Difenoconazole	2	2	1	8
			Difenoconazole	2	2	2	7
			Difenoconazole	2	2	3	5
			Difenoconazole	2	2	4	9
			Azoxystrobin	3	1	1	16
			Azoxystrobin	3	1	2	15
			Azoxystrobin	3	1	3	13
			Azoxystrobin	3	1	4	17
			Azoxystrobin	3	2	1	13
			Azoxystrobin	3	2	2	18
			Azoxystrobin	3	2	3	14
			Azoxystrobin	3	2	4	12
			Mancozeb	4	1	1	15
			Mancozeb	4	1	2	19
			Mancozeb	4	1	3	17
			Mancozeb	4	1	4	21
			Mancozeb	4	2	1	11
			Mancozeb	4	2	2	13
			Mancozeb	4	2	3	15
			Mancozeb	4	2	4	17
			Carbendazim	5	1	1	15
			Carbendazim	5	1	2	16
			Carbendazim	5	1	3	13
			Carbendazim	5	1	4	13
			Carbendazim	5	2	1	14
			Carbendazim	5	2	2	13
			Carbendazim	5	2	3	16
			Carbendazim	1	2	4	14
			Thiram	6	1	1	13
			Thiram	6	1	2	10
			Thiram	6	1	3	9
			Thiram	6	1	4	10
			Thiram	6	2	1	9
			Thiram	6	2	2	11
			Thiram	6	2	3	8
			Thiram	6	2	4	11
			Trichoderma harzianum	7	1	1	17
			Trichoderma harzianum	7	1	2	23
			Trichoderma harzianum	7	1	3	13
			Trichoderma harzianum	7	1	4	14
			Trichoderma harzianum	7	2	1	15
			Trichoderma harzianum	7	2	2	11
			Trichoderma harzianum	7	2	3	13
			Trichoderma harzianum	7	2	4	14
			Control	K	1	1	19
			Control	K	1	2	18
			Control	K	1	3	21
			Control	K	1	4	23
			Control	K	2	1	22
			Control	K	2	2	24
			Control	K	2	3	25
			Control	K	2	4	21

## Sheet: Conidium number
		Conidium number							Dose	% Effect of fungicides
Chlorothalonil	Control	100						Chlorothalonil	100 μg/ml	87
Chlorothalonil	Control	100						Chlorothalonil	100 μg/ml	87
Chlorothalonil	Control	100						Chlorothalonil	100 μg/ml	87
Chlorothalonil	100 μg/ml	13						Chlorothalonil	50 μg/ml	80
Chlorothalonil	100 μg/ml	14						Chlorothalonil	50 μg/ml	80
Chlorothalonil	100 μg/ml	12						Chlorothalonil	50 μg/ml	80
Chlorothalonil	50 μg/ml	20						Chlorothalonil	30 μg/ml	76
Chlorothalonil	50 μg/ml	21						Chlorothalonil	30 μg/ml	76
Chlorothalonil	50 μg/ml	19						Chlorothalonil	30 μg/ml	76
Chlorothalonil	30 μg/ml	25						Chlorothalonil	10 μg/ml	72
Chlorothalonil	30 μg/ml	24						Chlorothalonil	10 μg/ml	72
Chlorothalonil	30 μg/ml	26						Chlorothalonil	10 μg/ml	72
Chlorothalonil	10 μg/ml	29						Chlorothalonil	3 μg/ml	70
Chlorothalonil	10 μg/ml	30						Chlorothalonil	3 μg/ml	70
Chlorothalonil	10 μg/ml	28						Chlorothalonil	3 μg/ml	70
Chlorothalonil	3 μg/ml	31						Chlorothalonil	1 μg/ml	68
Chlorothalonil	3 μg/ml	30						Chlorothalonil	1 μg/ml	68
Chlorothalonil	3 μg/ml	32						Chlorothalonil	1 μg/ml	68
Chlorothalonil	1 μg/ml	33						Chlorothalonil	0,3 μg/ml	63
Chlorothalonil	1 μg/ml	32						Chlorothalonil	0,3 μg/ml	63
Chlorothalonil	1 μg/ml	34						Chlorothalonil	0,3 μg/ml	63
Chlorothalonil	0,3 μg/ml	37						Chlorothalonil	0,1 μg/ml	57
Chlorothalonil	0,3 μg/ml	38						Chlorothalonil	0,1 μg/ml	57
Chlorothalonil	0,3 μg/ml	36						Chlorothalonil	0,1 μg/ml	57
Chlorothalonil	0,1 μg/ml	43						Chlorothalonil	0,03 μg/ml	57
Chlorothalonil	0,1 μg/ml	44						Chlorothalonil	0,03 μg/ml	57
Chlorothalonil	0,1 μg/ml	42						Chlorothalonil	0,03 μg/ml	57
Chlorothalonil	0,03 μg/ml	44						Chlorothalonil	0,01 μg/ml	44
Chlorothalonil	0,03 μg/ml	45						Chlorothalonil	0,01 μg/ml	44
Chlorothalonil	0,03 μg/ml	43						Chlorothalonil	0,01 μg/ml	44
Chlorothalonil	0,01 μg/ml	56						Mancozeb	100 μg/ml	88
Chlorothalonil	0,01 μg/ml	57						Mancozeb	100 μg/ml	88
Chlorothalonil	0,01 μg/ml	55						Mancozeb	100 μg/ml	88
Mancozeb	Control	100						Mancozeb	50 μg/ml	88
Mancozeb	Control	100						Mancozeb	50 μg/ml	88
Mancozeb	Control	100						Mancozeb	50 μg/ml	88
Mancozeb	100 μg/ml	13						Mancozeb	30 μg/ml	83
Mancozeb	100 μg/ml	14						Mancozeb	30 μg/ml	83
Mancozeb	100 μg/ml	12						Mancozeb	30 μg/ml	83
Mancozeb	50 μg/ml	14						Mancozeb	10 μg/ml	82
Mancozeb	50 μg/ml	15						Mancozeb	10 μg/ml	82
Mancozeb	50 μg/ml	13						Mancozeb	10 μg/ml	82
Mancozeb	30 μg/ml	17						Mancozeb	3 μg/ml	79
Mancozeb	30 μg/ml	18						Mancozeb	3 μg/ml	79
Mancozeb	30 μg/ml	16						Mancozeb	3 μg/ml	79
Mancozeb	10 μg/ml	18						Mancozeb	1 μg/ml	71
Mancozeb	10 μg/ml	19						Mancozeb	1 μg/ml	71
Mancozeb	10 μg/ml	16						Mancozeb	1 μg/ml	71
Mancozeb	3 μg/ml	22						Mancozeb	0,3 μg/ml	68
Mancozeb	3 μg/ml	24						Mancozeb	0,3 μg/ml	68
Mancozeb	3 μg/ml	23						Mancozeb	0,3 μg/ml	68
Mancozeb	1 μg/ml	30						Mancozeb	0,1 μg/ml	68
Mancozeb	1 μg/ml	31						Mancozeb	0,1 μg/ml	68
Mancozeb	1 μg/ml	29						Mancozeb	0,1 μg/ml	68
Mancozeb	0,3 μg/ml	32						Mancozeb	0,03 μg/ml	66
Mancozeb	0,3 μg/ml	33						Mancozeb	0,03 μg/ml	66
Mancozeb	0,3 μg/ml	31						Mancozeb	0,03 μg/ml	66
Mancozeb	0,1 μg/ml	32						Mancozeb	0,01 μg/ml	66
Mancozeb	0,1 μg/ml	33						Mancozeb	0,01 μg/ml	66
Mancozeb	0,1 μg/ml	31						Mancozeb	0,01 μg/ml	66
Mancozeb	0,03 μg/ml	34						Difenoconazole	100 μg/ml	91
Mancozeb	0,03 μg/ml	35						Difenoconazole	100 μg/ml	91
Mancozeb	0,03 μg/ml	33						Difenoconazole	100 μg/ml	91
Mancozeb	0,01 μg/ml	34						Difenoconazole	50 μg/ml	89
Mancozeb	0,01 μg/ml	35						Difenoconazole	50 μg/ml	89
Mancozeb	0,01 μg/ml	33						Difenoconazole	50 μg/ml	89
Difenoconazole	Control	100						Difenoconazole	30 μg/ml	86
Difenoconazole	Control	100						Difenoconazole	30 μg/ml	86
Difenoconazole	Control	100						Difenoconazole	30 μg/ml	86
Difenoconazole	100 μg/ml	10						Difenoconazole	10 μg/ml	86
Difenoconazole	100 μg/ml	11						Difenoconazole	10 μg/ml	86
Difenoconazole	100 μg/ml	9						Difenoconazole	10 μg/ml	86
Difenoconazole	50 μg/ml	11						Difenoconazole	3 μg/ml	80
Difenoconazole	50 μg/ml	12						Difenoconazole	3 μg/ml	80
Difenoconazole	50 μg/ml	10						Difenoconazole	3 μg/ml	80
Difenoconazole	30 μg/ml	14						Difenoconazole	1 μg/ml	80
Difenoconazole	30 μg/ml	15						Difenoconazole	1 μg/ml	80
Difenoconazole	30 μg/ml	13						Difenoconazole	1 μg/ml	80
Difenoconazole	10 μg/ml	15						Difenoconazole	0,3 μg/ml	76
Difenoconazole	10 μg/ml	16						Difenoconazole	0,3 μg/ml	76
Difenoconazole	10 μg/ml	14						Difenoconazole	0,3 μg/ml	76
Difenoconazole	3 μg/ml	20						Difenoconazole	0,1 μg/ml	74
Difenoconazole	3 μg/ml	21						Difenoconazole	0,1 μg/ml	74
Difenoconazole	3 μg/ml	19						Difenoconazole	0,1 μg/ml	74
Difenoconazole	1 μg/ml	20						Difenoconazole	0,03 μg/ml	72
Difenoconazole	1 μg/ml	21						Difenoconazole	0,03 μg/ml	72
Difenoconazole	1 μg/ml	19						Difenoconazole	0,03 μg/ml	72
Difenoconazole	0,3 μg/ml	24						Difenoconazole	0,01 μg/ml	68
Difenoconazole	0,3 μg/ml	25						Difenoconazole	0,01 μg/ml	68
Difenoconazole	0,3 μg/ml	23						Difenoconazole	0,01 μg/ml	68
Difenoconazole	0,1 μg/ml	26						Thiram	100 μg/ml	84
Difenoconazole	0,1 μg/ml	27						Thiram	100 μg/ml	84
Difenoconazole	0,1 μg/ml	25						Thiram	100 μg/ml	84
Difenoconazole	0,03 μg/ml	29						Thiram	50 μg/ml	83
Difenoconazole	0,03 μg/ml	30						Thiram	50 μg/ml	83
Difenoconazole	0,03 μg/ml	28						Thiram	50 μg/ml	83
Difenoconazole	0,01 μg/ml	32						Thiram	30 μg/ml	82
Difenoconazole	0,01 μg/ml	33						Thiram	30 μg/ml	82
Difenoconazole	0,01 μg/ml	31						Thiram	30 μg/ml	82
Thiram	Control	100						Thiram	10 μg/ml	77
Thiram	Control	100						Thiram	10 μg/ml	77
Thiram	Control	100						Thiram	10 μg/ml	77
Thiram	100 μg/ml	16						Thiram	3 μg/ml	75
Thiram	100 μg/ml	17						Thiram	3 μg/ml	75
Thiram	100 μg/ml	15						Thiram	3 μg/ml	75
Thiram	50 μg/ml	17						Thiram	1 μg/ml	73
Thiram	50 μg/ml	18						Thiram	1 μg/ml	73
Thiram	50 μg/ml	16						Thiram	1 μg/ml	73
Thiram	30 μg/ml	18						Thiram	0,3 μg/ml	72
Thiram	30 μg/ml	19						Thiram	0,3 μg/ml	72
Thiram	30 μg/ml	17						Thiram	0,3 μg/ml	72
Thiram	10 μg/ml	23						Thiram	0,1 μg/ml	69
Thiram	10 μg/ml	24						Thiram	0,1 μg/ml	69
Thiram	10 μg/ml	22						Thiram	0,1 μg/ml	69
Thiram	3 μg/ml	25						Thiram	0,03 μg/ml	65
Thiram	3 μg/ml	26						Thiram	0,03 μg/ml	65
Thiram	3 μg/ml	24						Thiram	0,03 μg/ml	65
Thiram	1 μg/ml	27						Thiram	0,01 μg/ml	45
Thiram	1 μg/ml	28						Thiram	0,01 μg/ml	45
Thiram	1 μg/ml	26						Thiram	0,01 μg/ml	45
Thiram	0,3 μg/ml	29						Azoxystrobin	100 μg/ml	90
Thiram	0,3 μg/ml	30						Azoxystrobin	100 μg/ml	90
Thiram	0,3 μg/ml	28						Azoxystrobin	100 μg/ml	90
Thiram	0,1 μg/ml	31						Azoxystrobin	50 μg/ml	88
Thiram	0,1 μg/ml	32						Azoxystrobin	50 μg/ml	88
Thiram	0,1 μg/ml	30						Azoxystrobin	50 μg/ml	88
Thiram	0,03 μg/ml	35						Azoxystrobin	30 μg/ml	87
Thiram	0,03 μg/ml	36						Azoxystrobin	30 μg/ml	87
Thiram	0,03 μg/ml	34						Azoxystrobin	30 μg/ml	87
Thiram	0,01 μg/ml	55						Azoxystrobin	10 μg/ml	82
Thiram	0,01 μg/ml	56						Azoxystrobin	10 μg/ml	82
Thiram	0,01 μg/ml	54						Azoxystrobin	10 μg/ml	82
Azoxystrobin	Control	100						Azoxystrobin	3 μg/ml	81
Azoxystrobin	Control	100						Azoxystrobin	3 μg/ml	81
Azoxystrobin	Control	100						Azoxystrobin	3 μg/ml	81
Azoxystrobin	100 μg/ml	11						Azoxystrobin	1 μg/ml	79
Azoxystrobin	100 μg/ml	12						Azoxystrobin	1 μg/ml	79
Azoxystrobin	100 μg/ml	10						Azoxystrobin	1 μg/ml	79
Azoxystrobin	50 μg/ml	12						Azoxystrobin	0,3 μg/ml	78
Azoxystrobin	50 μg/ml	13						Azoxystrobin	0,3 μg/ml	78
Azoxystrobin	50 μg/ml	11						Azoxystrobin	0,3 μg/ml	78
Azoxystrobin	30 μg/ml	13						Azoxystrobin	0,1 μg/ml	72
Azoxystrobin	30 μg/ml	14						Azoxystrobin	0,1 μg/ml	72
Azoxystrobin	30 μg/ml	12						Azoxystrobin	0,1 μg/ml	72
Azoxystrobin	10 μg/ml	18						Azoxystrobin	0,03 μg/ml	70
Azoxystrobin	10 μg/ml	19						Azoxystrobin	0,03 μg/ml	70
Azoxystrobin	10 μg/ml	17						Azoxystrobin	0,03 μg/ml	70
Azoxystrobin	3 μg/ml	20						Azoxystrobin	0,01 μg/ml	65
Azoxystrobin	3 μg/ml	21						Azoxystrobin	0,01 μg/ml	65
Azoxystrobin	3 μg/ml	19						Azoxystrobin	0,01 μg/ml	65
Azoxystrobin	1 μg/ml	21						Carbendazim	100 μg/ml	87
Azoxystrobin	1 μg/ml	22						Carbendazim	100 μg/ml	87
Azoxystrobin	1 μg/ml	20						Carbendazim	100 μg/ml	87
Azoxystrobin	0,3 μg/ml	22						Carbendazim	50 μg/ml	85
Azoxystrobin	0,3 μg/ml	23						Carbendazim	50 μg/ml	85
Azoxystrobin	0,3 μg/ml	21						Carbendazim	50 μg/ml	85
Azoxystrobin	0,1 μg/ml	29						Carbendazim	30 μg/ml	82
Azoxystrobin	0,1 μg/ml	30						Carbendazim	30 μg/ml	82
Azoxystrobin	0,1 μg/ml	28						Carbendazim	30 μg/ml	82
Azoxystrobin	0,03 μg/ml	31						Carbendazim	10 μg/ml	80
Azoxystrobin	0,03 μg/ml	32						Carbendazim	10 μg/ml	80
Azoxystrobin	0,03 μg/ml	30						Carbendazim	10 μg/ml	80
Azoxystrobin	0,01 μg/ml	35						Carbendazim	3 μg/ml	78
Azoxystrobin	0,01 μg/ml	36						Carbendazim	3 μg/ml	78
Azoxystrobin	0,01 μg/ml	34						Carbendazim	3 μg/ml	78
Carbendazim	Control	100						Carbendazim	1 μg/ml	73
Carbendazim	Control	100						Carbendazim	1 μg/ml	73
Carbendazim	Control	100						Carbendazim	1 μg/ml	73
Carbendazim	100 μg/ml	13						Carbendazim	0,3 μg/ml	68
Carbendazim	100 μg/ml	14						Carbendazim	0,3 μg/ml	68
Carbendazim	100 μg/ml	12						Carbendazim	0,3 μg/ml	68
Carbendazim	50 μg/ml	16						Carbendazim	0,1 μg/ml	66
Carbendazim	50 μg/ml	17						Carbendazim	0,1 μg/ml	66
Carbendazim	50 μg/ml	15						Carbendazim	0,1 μg/ml	66
Carbendazim	30 μg/ml	19						Carbendazim	0,03 μg/ml	65
Carbendazim	30 μg/ml	20						Carbendazim	0,03 μg/ml	65
Carbendazim	30 μg/ml	18						Carbendazim	0,03 μg/ml	65
Carbendazim	10 μg/ml	20						Carbendazim	0,01 μg/ml	60
Carbendazim	10 μg/ml	21						Carbendazim	0,01 μg/ml	60
Carbendazim	10 μg/ml	19						Carbendazim	0,01 μg/ml	60
Carbendazim	3 μg/ml	22						Trichoderma harzianum	100 μg/ml	49
Carbendazim	3 μg/ml	23						Trichoderma harzianum	100 μg/ml	49
Carbendazim	3 μg/ml	21						Trichoderma harzianum	100 μg/ml	49
Carbendazim	1 μg/ml	27						Trichoderma harzianum	50 μg/ml	44
Carbendazim	1 μg/ml	28						Trichoderma harzianum	50 μg/ml	44
Carbendazim	1 μg/ml	26						Trichoderma harzianum	50 μg/ml	44
Carbendazim	0,3 μg/ml	32						Trichoderma harzianum	30 μg/ml	43
Carbendazim	0,3 μg/ml	33						Trichoderma harzianum	30 μg/ml	43
Carbendazim	0,3 μg/ml	31						Trichoderma harzianum	30 μg/ml	43
Carbendazim	0,1 μg/ml	34						Trichoderma harzianum	10 μg/ml	43
Carbendazim	0,1 μg/ml	35						Trichoderma harzianum	10 μg/ml	43
Carbendazim	0,1 μg/ml	33						Trichoderma harzianum	10 μg/ml	43
Carbendazim	0,03 μg/ml	36						Trichoderma harzianum	3 μg/ml	42
Carbendazim	0,03 μg/ml	37						Trichoderma harzianum	3 μg/ml	42
Carbendazim	0,03 μg/ml	35						Trichoderma harzianum	3 μg/ml	42
Carbendazim	0,01 μg/ml	40						Trichoderma harzianum	1 μg/ml	42
Carbendazim	0,01 μg/ml	41						Trichoderma harzianum	1 μg/ml	42
Carbendazim	0,01 μg/ml	39						Trichoderma harzianum	1 μg/ml	42
Trichoderma harzianum	Control	100						Trichoderma harzianum	0,3 μg/ml	40
Trichoderma harzianum	Control	100						Trichoderma harzianum	0,3 μg/ml	40
Trichoderma harzianum	Control	100						Trichoderma harzianum	0,3 μg/ml	40
Trichoderma harzianum	100 μg/ml	46						Trichoderma harzianum	0,1 μg/ml	39
Trichoderma harzianum	100 μg/ml	47						Trichoderma harzianum	0,1 μg/ml	39
Trichoderma harzianum	100 μg/ml	45						Trichoderma harzianum	0,1 μg/ml	39
Trichoderma harzianum	50 μg/ml	54						Trichoderma harzianum	0,03 μg/ml	38
Trichoderma harzianum	50 μg/ml	55						Trichoderma harzianum	0,03 μg/ml	38
Trichoderma harzianum	50 μg/ml	53						Trichoderma harzianum	0,03 μg/ml	38
Trichoderma harzianum	30 μg/ml	56						Trichoderma harzianum	0,01 μg/ml	34
Trichoderma harzianum	30 μg/ml	57						Trichoderma harzianum	0,01 μg/ml	34
Trichoderma harzianum	30 μg/ml	55						Trichoderma harzianum	0,01 μg/ml	34
Trichoderma harzianum	10 μg/ml	57
Trichoderma harzianum	10 μg/ml	58
Trichoderma harzianum	10 μg/ml	56
Trichoderma harzianum	3 μg/ml	58
Trichoderma harzianum	3 μg/ml	59
Trichoderma harzianum	3 μg/ml	57
Trichoderma harzianum	1 μg/ml	59
Trichoderma harzianum	1 μg/ml	60
Trichoderma harzianum	1 μg/ml	58
Trichoderma harzianum	0,3 μg/ml	61
Trichoderma harzianum	0,3 μg/ml	62
Trichoderma harzianum	0,3 μg/ml	59
Trichoderma harzianum	0,1 μg/ml	61
Trichoderma harzianum	0,1 μg/ml	62
Trichoderma harzianum	0,1 μg/ml	59
Trichoderma harzianum	0,03 μg/ml	62
Trichoderma harzianum	0,03 μg/ml	63
Trichoderma harzianum	0,03 μg/ml	61
Trichoderma harzianum	0,01 μg/ml	66
Trichoderma harzianum	0,01 μg/ml	67
Trichoderma harzianum	0,01 μg/ml	65
